# Supplementary material for: Capturing additional genetic risk from family history for improved polygenic risk prediction
Source: Commun Biol. 2022 Jun 16;5:595. doi: 10.1038/s42003-022-03532-4 (PMC9203758; doi:10.1038/s42003-022-03532-4)
Supplement: Supplementary file 4 — Supplementary Data 1 [file 42003_2022_3532_MOESM4_ESM.xlsx]

## Sheet: Sheet1
Population	Predictor	Proportion of variance explained	Root-mean-square error
941 child-parent trios	Polygenic risk score	0.381555	4.95519
941 child-parent trios	Mid-parental height	0.431228	4.75199
941 child-parent trios	Joint predictor	0.553098	4.21225
941 child-parent trios	Gold-standard predictor	0.554585	4.20524
2,246 child-mother pairs	Polygenic risk score	0.375961	4.98004
2,246 child-mother pairs	Maternal height	0.271323	5.38124
2,246 child-mother pairs	Joint predictor	0.471143	4.58448
2,246 child-mother pairs	Gold-standard predictor	0.471562	4.58265
1,092 child-father pairs	Polygenic risk score	0.384437	4.96563
1,092 child-father pairs	Paternal height	0.239935	5.51681
1,092 child-father pairs	Joint predictor	0.470022	4.60704
1,092 child-father pairs	Gold-standard predictor	0.470064	4.60687
