# Supplementary material for: Capturing additional genetic risk from family history for improved polygenic risk prediction
Source: Commun Biol. 2022 Jun 16;5:595. doi: 10.1038/s42003-022-03532-4 (PMC9203758; doi:10.1038/s42003-022-03532-4)
Supplement: Supplementary file 5 — Supplementary Data 2 [file 42003_2022_3532_MOESM5_ESM.xlsx]

## Sheet: SuppData2
Predictor	AUROC
Polygenic risk score	0.756706
Parental disease history	0.737482
Joint predictor	0.762493
Proportion of training sample used for fitting multivariate logistic regression: 0.1	0.747313
Proportion of training sample used for fitting multivariate logistic regression: 0.1	0.724115
Proportion of training sample used for fitting multivariate logistic regression: 0.1	0.728776
Proportion of training sample used for fitting multivariate logistic regression: 0.1	0.736501
Proportion of training sample used for fitting multivariate logistic regression: 0.1	0.734098
Proportion of training sample used for fitting multivariate logistic regression: 0.1	0.735807
Proportion of training sample used for fitting multivariate logistic regression: 0.1	0.729104
Proportion of training sample used for fitting multivariate logistic regression: 0.1	0.721497
Proportion of training sample used for fitting multivariate logistic regression: 0.1	0.729486
Proportion of training sample used for fitting multivariate logistic regression: 0.1	0.746301
Proportion of training sample used for fitting multivariate logistic regression: 0.1	0.732066
Proportion of training sample used for fitting multivariate logistic regression: 0.1	0.738241
Proportion of training sample used for fitting multivariate logistic regression: 0.1	0.722849
Proportion of training sample used for fitting multivariate logistic regression: 0.1	0.721648
Proportion of training sample used for fitting multivariate logistic regression: 0.1	0.729175
Proportion of training sample used for fitting multivariate logistic regression: 0.1	0.719637
Proportion of training sample used for fitting multivariate logistic regression: 0.1	0.730803
Proportion of training sample used for fitting multivariate logistic regression: 0.1	0.725364
Proportion of training sample used for fitting multivariate logistic regression: 0.1	0.742723
Proportion of training sample used for fitting multivariate logistic regression: 0.1	0.73533
Proportion of training sample used for fitting multivariate logistic regression: 0.1	0.734235
Proportion of training sample used for fitting multivariate logistic regression: 0.1	0.739688
Proportion of training sample used for fitting multivariate logistic regression: 0.1	0.742289
Proportion of training sample used for fitting multivariate logistic regression: 0.1	0.741486
Proportion of training sample used for fitting multivariate logistic regression: 0.1	0.740443
Proportion of training sample used for fitting multivariate logistic regression: 0.1	0.725882
Proportion of training sample used for fitting multivariate logistic regression: 0.1	0.734372
Proportion of training sample used for fitting multivariate logistic regression: 0.1	0.728476
Proportion of training sample used for fitting multivariate logistic regression: 0.1	0.743394
Proportion of training sample used for fitting multivariate logistic regression: 0.1	0.742934
Proportion of training sample used for fitting multivariate logistic regression: 0.1	0.73342
Proportion of training sample used for fitting multivariate logistic regression: 0.1	0.735313
Proportion of training sample used for fitting multivariate logistic regression: 0.1	0.740188
Proportion of training sample used for fitting multivariate logistic regression: 0.1	0.734272
Proportion of training sample used for fitting multivariate logistic regression: 0.1	0.715584
Proportion of training sample used for fitting multivariate logistic regression: 0.1	0.73686
Proportion of training sample used for fitting multivariate logistic regression: 0.1	0.739753
Proportion of training sample used for fitting multivariate logistic regression: 0.1	0.738609
Proportion of training sample used for fitting multivariate logistic regression: 0.1	0.730577
Proportion of training sample used for fitting multivariate logistic regression: 0.1	0.733776
Proportion of training sample used for fitting multivariate logistic regression: 0.1	0.700731
Proportion of training sample used for fitting multivariate logistic regression: 0.1	0.734002
Proportion of training sample used for fitting multivariate logistic regression: 0.1	0.70558
Proportion of training sample used for fitting multivariate logistic regression: 0.1	0.729458
Proportion of training sample used for fitting multivariate logistic regression: 0.1	0.716129
Proportion of training sample used for fitting multivariate logistic regression: 0.1	0.739506
Proportion of training sample used for fitting multivariate logistic regression: 0.1	0.736956
Proportion of training sample used for fitting multivariate logistic regression: 0.1	0.722167
Proportion of training sample used for fitting multivariate logistic regression: 0.1	0.726964
Proportion of training sample used for fitting multivariate logistic regression: 0.1	0.737643
Proportion of training sample used for fitting multivariate logistic regression: 0.1	0.716348
Proportion of training sample used for fitting multivariate logistic regression: 0.1	0.74513
Proportion of training sample used for fitting multivariate logistic regression: 0.1	0.742687
Proportion of training sample used for fitting multivariate logistic regression: 0.1	0.736296
Proportion of training sample used for fitting multivariate logistic regression: 0.1	0.74111
Proportion of training sample used for fitting multivariate logistic regression: 0.1	0.724422
Proportion of training sample used for fitting multivariate logistic regression: 0.1	0.728611
Proportion of training sample used for fitting multivariate logistic regression: 0.1	0.730209
Proportion of training sample used for fitting multivariate logistic regression: 0.1	0.746028
Proportion of training sample used for fitting multivariate logistic regression: 0.1	0.727636
Proportion of training sample used for fitting multivariate logistic regression: 0.1	0.730145
Proportion of training sample used for fitting multivariate logistic regression: 0.1	0.724182
Proportion of training sample used for fitting multivariate logistic regression: 0.1	0.71064
Proportion of training sample used for fitting multivariate logistic regression: 0.1	0.732971
Proportion of training sample used for fitting multivariate logistic regression: 0.1	0.7045
Proportion of training sample used for fitting multivariate logistic regression: 0.1	0.748692
Proportion of training sample used for fitting multivariate logistic regression: 0.1	0.740873
Proportion of training sample used for fitting multivariate logistic regression: 0.1	0.730005
Proportion of training sample used for fitting multivariate logistic regression: 0.1	0.734547
Proportion of training sample used for fitting multivariate logistic regression: 0.1	0.721095
Proportion of training sample used for fitting multivariate logistic regression: 0.1	0.712686
Proportion of training sample used for fitting multivariate logistic regression: 0.1	0.740232
Proportion of training sample used for fitting multivariate logistic regression: 0.1	0.719884
Proportion of training sample used for fitting multivariate logistic regression: 0.1	0.732666
Proportion of training sample used for fitting multivariate logistic regression: 0.1	0.73396
Proportion of training sample used for fitting multivariate logistic regression: 0.1	0.728427
Proportion of training sample used for fitting multivariate logistic regression: 0.1	0.72866
Proportion of training sample used for fitting multivariate logistic regression: 0.1	0.724727
Proportion of training sample used for fitting multivariate logistic regression: 0.1	0.743217
Proportion of training sample used for fitting multivariate logistic regression: 0.1	0.725712
Proportion of training sample used for fitting multivariate logistic regression: 0.1	0.726751
Proportion of training sample used for fitting multivariate logistic regression: 0.1	0.733681
Proportion of training sample used for fitting multivariate logistic regression: 0.1	0.73638
Proportion of training sample used for fitting multivariate logistic regression: 0.1	0.738875
Proportion of training sample used for fitting multivariate logistic regression: 0.1	0.723946
Proportion of training sample used for fitting multivariate logistic regression: 0.1	0.750252
Proportion of training sample used for fitting multivariate logistic regression: 0.1	0.74366
Proportion of training sample used for fitting multivariate logistic regression: 0.1	0.720364
Proportion of training sample used for fitting multivariate logistic regression: 0.1	0.735076
Proportion of training sample used for fitting multivariate logistic regression: 0.1	0.721789
Proportion of training sample used for fitting multivariate logistic regression: 0.1	0.734292
Proportion of training sample used for fitting multivariate logistic regression: 0.1	0.716176
Proportion of training sample used for fitting multivariate logistic regression: 0.1	0.731168
Proportion of training sample used for fitting multivariate logistic regression: 0.1	0.732843
Proportion of training sample used for fitting multivariate logistic regression: 0.1	0.729434
Proportion of training sample used for fitting multivariate logistic regression: 0.1	0.732984
Proportion of training sample used for fitting multivariate logistic regression: 0.1	0.741957
Proportion of training sample used for fitting multivariate logistic regression: 0.1	0.727657
Proportion of training sample used for fitting multivariate logistic regression: 0.1	0.729002
Proportion of training sample used for fitting multivariate logistic regression: 0.1	0.737742
Proportion of training sample used for fitting multivariate logistic regression: 0.2	0.74925
Proportion of training sample used for fitting multivariate logistic regression: 0.2	0.755266
Proportion of training sample used for fitting multivariate logistic regression: 0.2	0.747585
Proportion of training sample used for fitting multivariate logistic regression: 0.2	0.749112
Proportion of training sample used for fitting multivariate logistic regression: 0.2	0.758941
Proportion of training sample used for fitting multivariate logistic regression: 0.2	0.745233
Proportion of training sample used for fitting multivariate logistic regression: 0.2	0.747442
Proportion of training sample used for fitting multivariate logistic regression: 0.2	0.746162
Proportion of training sample used for fitting multivariate logistic regression: 0.2	0.746767
Proportion of training sample used for fitting multivariate logistic regression: 0.2	0.74767
Proportion of training sample used for fitting multivariate logistic regression: 0.2	0.750221
Proportion of training sample used for fitting multivariate logistic regression: 0.2	0.748974
Proportion of training sample used for fitting multivariate logistic regression: 0.2	0.751341
Proportion of training sample used for fitting multivariate logistic regression: 0.2	0.75439
Proportion of training sample used for fitting multivariate logistic regression: 0.2	0.750955
Proportion of training sample used for fitting multivariate logistic regression: 0.2	0.748559
Proportion of training sample used for fitting multivariate logistic regression: 0.2	0.747192
Proportion of training sample used for fitting multivariate logistic regression: 0.2	0.745999
Proportion of training sample used for fitting multivariate logistic regression: 0.2	0.748217
Proportion of training sample used for fitting multivariate logistic regression: 0.2	0.745346
Proportion of training sample used for fitting multivariate logistic regression: 0.2	0.751744
Proportion of training sample used for fitting multivariate logistic regression: 0.2	0.7425
Proportion of training sample used for fitting multivariate logistic regression: 0.2	0.748871
Proportion of training sample used for fitting multivariate logistic regression: 0.2	0.751126
Proportion of training sample used for fitting multivariate logistic regression: 0.2	0.749556
Proportion of training sample used for fitting multivariate logistic regression: 0.2	0.740774
Proportion of training sample used for fitting multivariate logistic regression: 0.2	0.736832
Proportion of training sample used for fitting multivariate logistic regression: 0.2	0.748048
Proportion of training sample used for fitting multivariate logistic regression: 0.2	0.751408
Proportion of training sample used for fitting multivariate logistic regression: 0.2	0.754221
Proportion of training sample used for fitting multivariate logistic regression: 0.2	0.74295
Proportion of training sample used for fitting multivariate logistic regression: 0.2	0.746777
Proportion of training sample used for fitting multivariate logistic regression: 0.2	0.748101
Proportion of training sample used for fitting multivariate logistic regression: 0.2	0.750298
Proportion of training sample used for fitting multivariate logistic regression: 0.2	0.748108
Proportion of training sample used for fitting multivariate logistic regression: 0.2	0.75349
Proportion of training sample used for fitting multivariate logistic regression: 0.2	0.748465
Proportion of training sample used for fitting multivariate logistic regression: 0.2	0.749239
Proportion of training sample used for fitting multivariate logistic regression: 0.2	0.755031
Proportion of training sample used for fitting multivariate logistic regression: 0.2	0.748979
Proportion of training sample used for fitting multivariate logistic regression: 0.2	0.749482
Proportion of training sample used for fitting multivariate logistic regression: 0.2	0.747065
Proportion of training sample used for fitting multivariate logistic regression: 0.2	0.742658
Proportion of training sample used for fitting multivariate logistic regression: 0.2	0.754265
Proportion of training sample used for fitting multivariate logistic regression: 0.2	0.74914
Proportion of training sample used for fitting multivariate logistic regression: 0.2	0.753209
Proportion of training sample used for fitting multivariate logistic regression: 0.2	0.753748
Proportion of training sample used for fitting multivariate logistic regression: 0.2	0.74849
Proportion of training sample used for fitting multivariate logistic regression: 0.2	0.750068
Proportion of training sample used for fitting multivariate logistic regression: 0.2	0.75164
Proportion of training sample used for fitting multivariate logistic regression: 0.2	0.735022
Proportion of training sample used for fitting multivariate logistic regression: 0.2	0.748818
Proportion of training sample used for fitting multivariate logistic regression: 0.2	0.751616
Proportion of training sample used for fitting multivariate logistic regression: 0.2	0.756567
Proportion of training sample used for fitting multivariate logistic regression: 0.2	0.752245
Proportion of training sample used for fitting multivariate logistic regression: 0.2	0.746819
Proportion of training sample used for fitting multivariate logistic regression: 0.2	0.744708
Proportion of training sample used for fitting multivariate logistic regression: 0.2	0.740147
Proportion of training sample used for fitting multivariate logistic regression: 0.2	0.757318
Proportion of training sample used for fitting multivariate logistic regression: 0.2	0.74927
Proportion of training sample used for fitting multivariate logistic regression: 0.2	0.753618
Proportion of training sample used for fitting multivariate logistic regression: 0.2	0.750907
Proportion of training sample used for fitting multivariate logistic regression: 0.2	0.755199
Proportion of training sample used for fitting multivariate logistic regression: 0.2	0.75124
Proportion of training sample used for fitting multivariate logistic regression: 0.2	0.753973
Proportion of training sample used for fitting multivariate logistic regression: 0.2	0.744424
Proportion of training sample used for fitting multivariate logistic regression: 0.2	0.75047
Proportion of training sample used for fitting multivariate logistic regression: 0.2	0.75448
Proportion of training sample used for fitting multivariate logistic regression: 0.2	0.746126
Proportion of training sample used for fitting multivariate logistic regression: 0.2	0.752986
Proportion of training sample used for fitting multivariate logistic regression: 0.2	0.756193
Proportion of training sample used for fitting multivariate logistic regression: 0.2	0.750837
Proportion of training sample used for fitting multivariate logistic regression: 0.2	0.752967
Proportion of training sample used for fitting multivariate logistic regression: 0.2	0.747791
Proportion of training sample used for fitting multivariate logistic regression: 0.2	0.750056
Proportion of training sample used for fitting multivariate logistic regression: 0.2	0.742677
Proportion of training sample used for fitting multivariate logistic regression: 0.2	0.756222
Proportion of training sample used for fitting multivariate logistic regression: 0.2	0.739685
Proportion of training sample used for fitting multivariate logistic regression: 0.2	0.754687
Proportion of training sample used for fitting multivariate logistic regression: 0.2	0.743956
Proportion of training sample used for fitting multivariate logistic regression: 0.2	0.752512
Proportion of training sample used for fitting multivariate logistic regression: 0.2	0.749176
Proportion of training sample used for fitting multivariate logistic regression: 0.2	0.754777
Proportion of training sample used for fitting multivariate logistic regression: 0.2	0.751631
Proportion of training sample used for fitting multivariate logistic regression: 0.2	0.754118
Proportion of training sample used for fitting multivariate logistic regression: 0.2	0.75774
Proportion of training sample used for fitting multivariate logistic regression: 0.2	0.740567
Proportion of training sample used for fitting multivariate logistic regression: 0.2	0.742922
Proportion of training sample used for fitting multivariate logistic regression: 0.2	0.750019
Proportion of training sample used for fitting multivariate logistic regression: 0.2	0.750986
Proportion of training sample used for fitting multivariate logistic regression: 0.2	0.753723
Proportion of training sample used for fitting multivariate logistic regression: 0.2	0.750515
Proportion of training sample used for fitting multivariate logistic regression: 0.2	0.75463
Proportion of training sample used for fitting multivariate logistic regression: 0.2	0.750436
Proportion of training sample used for fitting multivariate logistic regression: 0.2	0.755651
Proportion of training sample used for fitting multivariate logistic regression: 0.2	0.747386
Proportion of training sample used for fitting multivariate logistic regression: 0.2	0.750562
Proportion of training sample used for fitting multivariate logistic regression: 0.2	0.750141
Proportion of training sample used for fitting multivariate logistic regression: 0.2	0.741766
Proportion of training sample used for fitting multivariate logistic regression: 0.2	0.7502
Proportion of training sample used for fitting multivariate logistic regression: 0.5	0.760128
Proportion of training sample used for fitting multivariate logistic regression: 0.5	0.761762
Proportion of training sample used for fitting multivariate logistic regression: 0.5	0.761028
Proportion of training sample used for fitting multivariate logistic regression: 0.5	0.758429
Proportion of training sample used for fitting multivariate logistic regression: 0.5	0.761149
Proportion of training sample used for fitting multivariate logistic regression: 0.5	0.76049
Proportion of training sample used for fitting multivariate logistic regression: 0.5	0.759228
Proportion of training sample used for fitting multivariate logistic regression: 0.5	0.75923
Proportion of training sample used for fitting multivariate logistic regression: 0.5	0.757192
Proportion of training sample used for fitting multivariate logistic regression: 0.5	0.757349
Proportion of training sample used for fitting multivariate logistic regression: 0.5	0.756446
Proportion of training sample used for fitting multivariate logistic regression: 0.5	0.758839
Proportion of training sample used for fitting multivariate logistic regression: 0.5	0.759451
Proportion of training sample used for fitting multivariate logistic regression: 0.5	0.761408
Proportion of training sample used for fitting multivariate logistic regression: 0.5	0.760803
Proportion of training sample used for fitting multivariate logistic regression: 0.5	0.763054
Proportion of training sample used for fitting multivariate logistic regression: 0.5	0.761537
Proportion of training sample used for fitting multivariate logistic regression: 0.5	0.759822
Proportion of training sample used for fitting multivariate logistic regression: 0.5	0.761615
Proportion of training sample used for fitting multivariate logistic regression: 0.5	0.756033
Proportion of training sample used for fitting multivariate logistic regression: 0.5	0.760706
Proportion of training sample used for fitting multivariate logistic regression: 0.5	0.759664
Proportion of training sample used for fitting multivariate logistic regression: 0.5	0.755183
Proportion of training sample used for fitting multivariate logistic regression: 0.5	0.763322
Proportion of training sample used for fitting multivariate logistic regression: 0.5	0.760083
Proportion of training sample used for fitting multivariate logistic regression: 0.5	0.7604
Proportion of training sample used for fitting multivariate logistic regression: 0.5	0.757362
Proportion of training sample used for fitting multivariate logistic regression: 0.5	0.75911
Proportion of training sample used for fitting multivariate logistic regression: 0.5	0.759586
Proportion of training sample used for fitting multivariate logistic regression: 0.5	0.757112
Proportion of training sample used for fitting multivariate logistic regression: 0.5	0.756618
Proportion of training sample used for fitting multivariate logistic regression: 0.5	0.760292
Proportion of training sample used for fitting multivariate logistic regression: 0.5	0.760016
Proportion of training sample used for fitting multivariate logistic regression: 0.5	0.756308
Proportion of training sample used for fitting multivariate logistic regression: 0.5	0.75976
Proportion of training sample used for fitting multivariate logistic regression: 0.5	0.758599
Proportion of training sample used for fitting multivariate logistic regression: 0.5	0.758976
Proportion of training sample used for fitting multivariate logistic regression: 0.5	0.757932
Proportion of training sample used for fitting multivariate logistic regression: 0.5	0.760346
Proportion of training sample used for fitting multivariate logistic regression: 0.5	0.759675
Proportion of training sample used for fitting multivariate logistic regression: 0.5	0.756194
Proportion of training sample used for fitting multivariate logistic regression: 0.5	0.761462
Proportion of training sample used for fitting multivariate logistic regression: 0.5	0.761235
Proportion of training sample used for fitting multivariate logistic regression: 0.5	0.761827
Proportion of training sample used for fitting multivariate logistic regression: 0.5	0.759297
Proportion of training sample used for fitting multivariate logistic regression: 0.5	0.758895
Proportion of training sample used for fitting multivariate logistic regression: 0.5	0.762379
Proportion of training sample used for fitting multivariate logistic regression: 0.5	0.756699
Proportion of training sample used for fitting multivariate logistic regression: 0.5	0.761761
Proportion of training sample used for fitting multivariate logistic regression: 0.5	0.758223
Proportion of training sample used for fitting multivariate logistic regression: 0.5	0.761091
Proportion of training sample used for fitting multivariate logistic regression: 0.5	0.761001
Proportion of training sample used for fitting multivariate logistic regression: 0.5	0.761183
Proportion of training sample used for fitting multivariate logistic regression: 0.5	0.761929
Proportion of training sample used for fitting multivariate logistic regression: 0.5	0.759288
Proportion of training sample used for fitting multivariate logistic regression: 0.5	0.753243
Proportion of training sample used for fitting multivariate logistic regression: 0.5	0.758033
Proportion of training sample used for fitting multivariate logistic regression: 0.5	0.75944
Proportion of training sample used for fitting multivariate logistic regression: 0.5	0.759158
Proportion of training sample used for fitting multivariate logistic regression: 0.5	0.760309
Proportion of training sample used for fitting multivariate logistic regression: 0.5	0.759439
Proportion of training sample used for fitting multivariate logistic regression: 0.5	0.758354
Proportion of training sample used for fitting multivariate logistic regression: 0.5	0.760178
Proportion of training sample used for fitting multivariate logistic regression: 0.5	0.760749
Proportion of training sample used for fitting multivariate logistic regression: 0.5	0.759766
Proportion of training sample used for fitting multivariate logistic regression: 0.5	0.759952
Proportion of training sample used for fitting multivariate logistic regression: 0.5	0.759518
Proportion of training sample used for fitting multivariate logistic regression: 0.5	0.760883
Proportion of training sample used for fitting multivariate logistic regression: 0.5	0.763406
Proportion of training sample used for fitting multivariate logistic regression: 0.5	0.75817
Proportion of training sample used for fitting multivariate logistic regression: 0.5	0.761065
Proportion of training sample used for fitting multivariate logistic regression: 0.5	0.754294
Proportion of training sample used for fitting multivariate logistic regression: 0.5	0.760344
Proportion of training sample used for fitting multivariate logistic regression: 0.5	0.75921
Proportion of training sample used for fitting multivariate logistic regression: 0.5	0.757994
Proportion of training sample used for fitting multivariate logistic regression: 0.5	0.762859
Proportion of training sample used for fitting multivariate logistic regression: 0.5	0.759211
Proportion of training sample used for fitting multivariate logistic regression: 0.5	0.759685
Proportion of training sample used for fitting multivariate logistic regression: 0.5	0.761865
Proportion of training sample used for fitting multivariate logistic regression: 0.5	0.76111
Proportion of training sample used for fitting multivariate logistic regression: 0.5	0.760246
Proportion of training sample used for fitting multivariate logistic regression: 0.5	0.759354
Proportion of training sample used for fitting multivariate logistic regression: 0.5	0.75875
Proportion of training sample used for fitting multivariate logistic regression: 0.5	0.759409
Proportion of training sample used for fitting multivariate logistic regression: 0.5	0.757658
Proportion of training sample used for fitting multivariate logistic regression: 0.5	0.758792
Proportion of training sample used for fitting multivariate logistic regression: 0.5	0.761043
Proportion of training sample used for fitting multivariate logistic regression: 0.5	0.76127
Proportion of training sample used for fitting multivariate logistic regression: 0.5	0.756275
Proportion of training sample used for fitting multivariate logistic regression: 0.5	0.762712
Proportion of training sample used for fitting multivariate logistic regression: 0.5	0.76092
Proportion of training sample used for fitting multivariate logistic regression: 0.5	0.760372
Proportion of training sample used for fitting multivariate logistic regression: 0.5	0.755977
Proportion of training sample used for fitting multivariate logistic regression: 0.5	0.761948
Proportion of training sample used for fitting multivariate logistic regression: 0.5	0.758057
Proportion of training sample used for fitting multivariate logistic regression: 0.5	0.761473
Proportion of training sample used for fitting multivariate logistic regression: 0.5	0.755641
Proportion of training sample used for fitting multivariate logistic regression: 0.5	0.761923
Proportion of training sample used for fitting multivariate logistic regression: 0.5	0.759083
Proportion of training sample used for fitting multivariate logistic regression: 0.5	0.759167
Proportion of training sample used for fitting multivariate logistic regression: 1	0.763312
